# Supplementary material for: The Correlation of Frequency of Work-Related Disorders with Type of Work among Polish Employees
Source: Int J Environ Res Public Health. 2023 Jan 16;20(2):1624. doi: 10.3390/ijerph20021624 (PMC9861492; doi:10.3390/ijerph20021624)
Supplement: Supplementary file 1 [file ijerph-20-01624-s001.zip]

Archive with 1 entries (1 files):
- File S1. The relationship between work and pain survey.pdf
